# Supplementary material for: Deep Divergence and Genomic Diversification of Gut Symbionts of Neotropical Stingless Bees
Source: mBio. 2023 Mar 20;14(2):e03538-22. doi: 10.1128/mbio.03538-22 (PMC10128065; doi:10.1128/mbio.03538-22)
Supplement: TABLE S4 [file mbio.03538-22-s0010.xlsx]

## Sheet: 220224_Stimicol_completed
Supplementary Table 4: Stingless bee strain collection. For each isolate, the bacterial species, bee host are indicated. We blasted the 16S rRNA gene sequences against the NCBI nr database and extracted for each isolate the reference type strain ID and the % of identity between the type strain and our isolate 16S rRHA gene sequences.
The Sequenced_Isolates tab, indicates which strains were sequenced.
ESL	Species	Bee Host	Nest	Closest_Relative_Type_Strain	Reference_Type_strain	Identity_to_Type_Strain	Query_coverage	Growth Condition	sangerSample
ESL0677	Lactobacillus Firm-5	Melipona interrupta	A	Lactobacillus apis strain R4B	NR_125702.1	0.95	99	34¬∞C,MRSA+fru+glu+cys, anaerobe	ESL0677_ESL0678_Firm5_MI_A_92JD10_98589661_98589661.ab1
ESL0678	Lactobacillus Firm-5	Melipona interrupta	A	Lactobacillus apis strain R4B	NR_125702.1	0.95	99	34¬∞C,MRSA+fru+glu+cys, anaerobe	ESL0677_ESL0678_Firm5_MI_A_92JD10_98589661_98589661.ab1
ESL0679	Lactobacillus Firm-5	Melipona interrupta	A	Lactobacillus apis strain R4B	NR_125702.1	0.953	99	34¬∞C,MRSA+fru+glu+cys, anaerobe	ESL0679_Firm5_MI_A_92JD05_98589562_98589562.ab1
ESL0680	Lactobacillus Firm-5	Melipona seminigra	A	Lactobacillus apis strain R4B	NR_125702.1	0.953	99	34¬∞C,MRSA+fru+glu+cys, anaerobe	ESL0680_Firm5_Ms_A_92JD43_98590407_98590407.ab1
ESL0681	Lactobacillus Firm-5	Frieseomelitta varia	A	Lactobacillus apis strain R4B	NR_125702.1	0.931	100	34¬∞C,MRSA+fru+glu+cys, anaerobe	ESL0681_Firm5_Fv_A_92JC98_98589364_98589364.ab1
ESL0682	Bifidobacterium	Melipona fuliginosa	unkn	Bifidobacterium commune strain H23-83	NR_136422.1	0.993	100	34¬∞C,MRSA+fru+glu+cys, anaerobe	ESL0682_Bifido_Mf_138F.ab1
ESL0684	Lactobacillus Firm-5	Frieseomelitta varia	unkn	Lactobacillus apis strain R4B	NR_125702.1	0.9534	99	34¬∞C,MRSA+fru+glu+cys, anaerobe	ESL0684_Firm5_Fv_MRSA_138F_3364963.ab1
ESL0685	Leuconostoc	Melipona seminigra	A	Convivina intestini strain R-53105	NR_136428.1	0.952	100	34¬∞C,MRSA+fru+glu+cys, anaerobe	ESL0685_ESL0686_Leuco_Ms_A_92JD09_98589647_98589647.ab1
ESL0686	Leuconostoc	Melipona seminigra	A	Convivina intestini strain R-53105	NR_136428.1	0.952	100	34¬∞C,MRSA+fru+glu+cys, anaerobe	ESL0685_ESL0686_Leuco_Ms_A_92JD09_98589647_98589647.ab1
ESL0687	Floriococcus	Melipona seminigra	A	Floricoccus tropicus strain DF1	NR_159226.1	0.972	100	34¬∞C,CBA+5%Blood, anaerobe	ESL0687_Flori_Ms_A_92JC80_98588916_98588916.ab1
ESL0688	Snodgrassella	Frieseomelitta varia	B	Snodgrassella alvi wkB2	NR_118405.2	0.942	100	34¬∞C,TYG, anaerobe	ESL0688_Snod_Fv_B_92FE84_98628995_98628995.ab1
ESL0689	Enterobacteriaceae green	Frieseomelitta varia	B	Erwinia psidii strain LMG 7039	NR_104569.1	0.935	100	34¬∞C,TYG, anaerobe	ESL0689_Entero_Fv_B_92FE83_98628933_98628933.ab1
ESL0690	Bifidobacterium	Melipona lateralis	A	Bifidobacterium commune strain H23-83	NR_136422.1	0.993	100	34¬∞C,MRSA+fru+glu+cys, anaerobe	ESL0690_Bifido_Ml_A_92JD16_98589791_98589791.ab1
ESL0693	Snodgrassella	Frieseomelitta varia	A	Snodgrassella alvi wkB2	NR_118405.2	0.939	99	34¬∞C,TSA, anaerobe	ESL0693_Snod_Fv_A_92JC38_98588251_98588251.ab1
ESL0695	Acinetobacter	Melipona lateralis	A	Acinetobacter nectaris CIP 110549 strain SAP 763.2	NR_118408.1	0.992	100	34¬∞C,TYG, anaerobe	ESL0695_Acineto_Ml_A_92JD81_98591169_98591169.ab1
ESL0697	Acetobacteriaceae	Melipona lateralis	A	Swingsia samuiensis strain AH83	NR_132672.1	0.945	100	34¬∞C,MRSA+fru+glu+cys, microaerophilic	ESL0709_Aceto_Ml_A_92JC60_98588503_98588503.ab1
ESL0700	Lactobacillus Firm-5	Scaptotrigona polysticta	A	Lactobacillus apis strain R4B	NR_125702.1	0.95	99	34¬∞C,MRSA+fru+glu+cys, anaerobe	ESL0700_Firm5_Sp_A_92JD44_98590421_98590421.ab1
ESL0701	Lactobacillus Firm-5	Melipona lateralis	unkn	Lactobacillus bombicola strain R-53102	NR_136436.1	0.954	100	34¬∞C,MRSA+fru+glu+cys, anaerobe	ESL0701_Firm5_Ml_138F.ab1
ESL0703	Lactobacillus Firm-5	Melipona fuliginosa	A	Lactobacillus apis strain R4B	NR_125702.1	0.949	100	34¬∞C,MRSA+fru+glu+cys, anaerobe	ESL0703_Firm5_Mf_A_92JD27_98589968_98589968.ab1
ESL0704	Bifidobacterium	Scaptotrigona	unkn	Bifidobacterium commune strain H23-83	NR_136422.1	0.982	100	34¬∞C,MRSA+fru+glu+cys, anaerobe	ESL0704_Bifidobacterium_Sp_138F.ab1
ESL0706	Klebsiella	Melipona fuliginosa	unkn	Klebsiella aerogenes strain NCTC10006	NR_114737.1	1	100	34¬∞C,TYG, microaerophilic	ESL0706_Klebsi_Mf_nd_92JC70_98588695_98588695.ab1
ESL0707	Lactobacillus Firm-5 like	Frieseomelitta varia	A	Lactobacillus acidipiscis strain NBRC 102163	NR_112693.1	0.994	100	34¬∞C,MRSA+fru+glu+cys, microaerophilic	ESL0707_Lacidi_Fv_A_92FF50_98630653_98630653.ab1
ESL0709	Acetobacteriaceae	Melipona lateralis	A	Swingsia samuiensis strain AH83	NR_132672.1	0.945	100	34¬∞C,MRSA+fru+glu+cys, microaerophilic	ESL0709_Aceto_Ml_A_92JC60_98588503_98588503.ab1
ESL0714	Corynebacterium	Melipona interrupta	A	Corynebacterium terpenotabidum strain Y-11	NR_121699.2	0.999	100	34¬∞C,TYG, microaerophilic	ESL0714_Coryne_Mi_A_92JC54_98588442_98588442.ab1
ESL0719	Enterbacteriaceae	Scaptotrigona polysticta	A	Kosakonia cowanii JCM 10956 = DSM 18146 strain 888-76	NR_025566.1	0.991	99	34¬∞C,CBA+5%Blood, microaerophilic	ESL0719_Entero_Sp_A_92JC91_98589210_98589210.ab1
ESL0720	Enterbacteriaceae/Rosenbergellia	Melipona seminigra	A	Rosenbergiella epipactidis strain 2.1A	NR_126303.1	1	100	34¬∞C,CBA+5%Blood, microaerophilic	ESL0720_Rosen_Ms_A_92JC85_98589098_98589098.ab1
ESL0721	Gilliamella	Frieseomelitta varia	A	Gilliamella apicola strain wkB1	NR_121727.1	0.943	100	34¬∞C,TYG, Anaerobe	ESL0721_Gilli_Fv_A_92FF30_98630073_98630073.ab1
ESL0723	Leuconostoc	Melipona fuliginosa	A	Convivina intestini strain R-53105	NR_136428.1	0.954	100	34¬∞C,MRSA+fru+glu+cys, anaerobe	ESL0723_Leuco_A_Mf_92JD28_98589999_98589999.ab1
ESL0724	Pantoea	Frieseomelitta varia	B	Pantoea dispersa strain DSM 30073	NR_116797.1	0.994	100	34¬∞C,LBA without salt, microaerophilic	ESL0724_Pantoea_Fv_B_92FE87_98629053_98629053.ab1
ESL0726	Lactobacillus and staph	Frieseomelitta varia	?	Ligilactobacillus acidipiscis strain NBRC 102163	NR_112693.1	0.994	100	34¬∞C,LBA without salt, microaerophilic	ESL0727_Gilli_Sp_A_93BI20_98569717_98569717.ab1
ESL0727	Gilliamella	Scaptotrigona polysticta	A	Gilliamella bombi strain LMG 29879	NR_149809.1	0.926	100	34¬∞C,TYG, Anaerobe	ESL0728_Bifidobacterium_Mf_138F.ab1
ESL0728	Bifidobacterium	Melipona fuliginosa	unkn	Bifidobacterium commune strain H23-83	NR_136422.1	0.985	100	34¬∞C,MRSA+fru+glu+cys, anaerobe	ESL0729_Flori_Sp_A_93BI44_98570294_98570294.ab1
ESL0729	Floricoccus	Scaptotrigona polysticta	A	Floricoccus tropicus strain DF1	NR_159226.1	0.974	99	34¬∞C,CBA+5%Blood, anaerobe	ESL0730_Fructo_Sp_A_93BI42_98570249_98570249.ab1
ESL0730	Fructobacillus	Scaptotrigona polysticta	A	Fructobacillus tropaeoli strain F214-1	NR_113043.1	0.996	100	34¬∞C,MRSA+fru+glu+cys, anaerobe	ESL0731_Firm5_Sp_138F.ab1
ESL0731	Lactobacillus Firm-5	Scaptotrigona polysticta	unkn	Lactobacillus apis strain R4B	NR_125702.1	0.949	99	34¬∞C,MRSA+fru+glu+cys, anaerobe	ESL0732_Bifidobacterium_Sp_138F.ab1
ESL0732	Bifidobacterium	Scaptotrigona polysticta	unkn	Bifidobacterium commune strain H23-83	NR_136422.1	0.994	100	34¬∞C,MRSA+fru+glu+cys, anaerobe	ESL0733_Firm5_Ml_A_93BG92_98566945_98566945.ab1
ESL0733	Lactobacillus Firm-5	Melipona lateralis	A	Lactobacillus apis strain R4B	NR_125702.1	0.953	100	34¬∞C,MRSA+fru+glu+cys, anaerobe	ESL0734_ESL0735_Bifido_Ml_B3341513_138F.ab1
ESL0734	Bifidobacterium	Melipona lateralis	unkn	Bifidobacterium commune strain H23-83	NR_136422.1	0.987	100	34¬∞C,MRSA+fru+glu+cys, anaerobe	ESL0734_ESL0735_Bifido_Ml_B3341513_138F.ab1
ESL0735	Bifidobacterium	Melipona lateralis	unkn	Bifidobacterium commune strain H23-83	NR_136422.1	0.987	100	34¬∞C,MRSA+fru+glu+cys, anaerobe	ESL0736_Aceto_Mf_A_93BI36_98570102_98570102.ab1
ESL0736	Acetobacteriaceae	Melipona fuliginosa	A	Swingsia samuiensis strain AH83	NR_132672.1	0.946	99	34¬∞C,BHIA, Anaerobe	ESL0737_Pantoea_Sp_A_93BI35_98570096_98570096.ab1
ESL0737	Pantoea	Scaptotrigona polysticta	A	Pantoea dispersa strain DSM 30073	NR_116797.1	0.995	100	34¬∞C,BHIA, Anaerobe	ESL0738_Acineto_Mf_A_93BI27_98569892_98569892.ab1
ESL0738	Acinetobacter	Melipona fuliginosa	A	Acinetobacter nectaris CIP 110549 strain SAP 763.2	NR_118408.1	0.991	100	34¬∞C,BHIA, Anaerobe	ESL0738_Acineto_Mf_A_93BG36_98565764_98565764.ab1
ESL0742	Floricoccus	Melipona fuliginosa	unkn	Floricoccus penangensis strain HibF3	NR_159225.1	0.957	99	34¬∞C,CBA+5%Blood, anaerobe	ESL0742_Flori_Mf_A_93BI45_98570324_98570324.ab1
ESL0744	Bifidobacterium	Melipona fuliginosa	unkn	Bifidobacterium commune strain H23-83	NR_136422.1	0.986	100	34¬∞C,SDA, Anaerobe	ESL0744_Bifidobacteria_Mf_B3341513_138F.ab1
ESL0745	Bifidobacterium	Melipona fuliginosa	unkn	Bifidobacterium commune strain H23-83	NR_136422.1	0.986	100	34¬∞C,SDA, Anaerobe	ESL0745_Bifidobacteria_Mf_B3341513_138F.ab1
ESL0747	Lactobacillus Firm-5	Melipona fuliginosa	unkn	Lactobacillus apis strain R4B	NR_125702.1	0.953	100	34¬∞C,MRSA+fru+glu+cys, anaerobe	ESL0747_Firm5_Mf_A_93BG13_98565016_98565016.ab1
ESL0748	Tetragenococcus	Scaptotrigona polysticta	A	Tetragenococcus solitarius strain ATCC 49428	NR_114451.1	0.952	96	34¬∞C,CBA+5%Blood, anaerobe	ESL0748_Tetra_Sp_A_93BI40_98570218_98570218.ab1
ESL0750	Rosenbergiella	Melipona fuliginosa	A	Rosenbergiella epipactidis strain 2.1A	NR_126303.1	1	100	34¬∞C,BHIA, Anaerobe	ESL0750_Rosen_Mf_A_93BI34_98570089_98570089.ab1
ESL0751	Enterobacteriaceae / rosenbergellia	Melipona lateralis	A	Rosenbergiella epipactidis strain 2.1A	NR_126303.1	1	100	34¬∞C,CBA+5%Blood, anaerobe	ESL0751_Rosen_Ml_A_93BI38_98570188_98570188.ab1
ESL0752	Enterobacteriaceae	Scaptotrigona polysticta	A	Kosakonia cowanii JCM 10956 = DSM 18146 strain 888-76	NR_025566.1	0.99	100	34¬∞C,BHIA, Anaerobe	ESL0752_Entero_Ml_A_93BG68_98566433_98566433.ab1
ESL0753	Leuconostoc	Melipona lateralis	A	Convivina intestini strain R-53105	NR_136428.1	0.955	100	34¬∞C,CBA+5%Blood, anaerobe	ESL0753_Leuco_Ml_A_93BI39_98570201_98570201.ab1
ESL0754	Enterobacteriaceae	Melipona fuliginosa	A	Klebsiella pneumoniae strain ATCC 13883	NR_114506.1	0.985	100	34¬∞C,BHIA, Anaerobe	ESL0754_Entero_Mf_A_93BI23_98569793_98569793.ab1
ESL0761	Bacillus aryabhattai	Scaptotrigona polysticta	A	Bacillus zanthoxyli strain 1433	NR_164882.1	0.999	100	34¬∞C,CBA+5%Blood, anaerobe	ESL0761_Bacillus_Sp_A_CAP091_13670918_13670918.ab1
ESL0762	Bifidobacterium	Scaptotrigona polysticta	A	Bifidobacterium commune strain H23-83	NR_136422.1	0.994	100	34¬∞C,CBA+5%Blood, anaerobe	ESL0762_Bifido_Sp_A_CAP092_13670925_13670925.ab1
ESL0763	Bifidobacterium	Scaptotrigona polysticta	A	Bifidobacterium commune strain H23-83	NR_136422.1	0.984	100	34¬∞C,CBA+5%Blood, anaerobe	ESL0763_Bifido_Sp_A_CAP093_13670932_13670932.ab1
ESL0764	Bifidobacterium	Scaptotrigona polysticta	unkn	Bifidobacterium commune strain H23-83	NR_136422.1	0.994	100	34¬∞C,CBA+5%Blood, anaerobe	ESL0764_Bifido_SDA_138F_3364963.ab1
ESL0769	Bifidobacterium	Melipona fuliginosa	A	Bifidobacterium commune strain H23-83	NR_136422.1	0.994	100	34¬∞C,TYG, Anaerobe	ESL0769_Bifido_Mf_A_CAP097_13670970_13670970.ab1
ESL0770	Bifidobacterium	Melipona fuliginosa	unkn	Bifidobacterium commune strain H23-83	NR_136422.1	0.993	100	34¬∞C,TYG, Anaerobe	ESL0770_Bifidobacterium_138F.ab1
ESL0771	Bifidobacterium	Melipona fuliginosa	A	Bifidobacterium commune strain H23-83	NR_136422.1	0.988	100	34¬∞C,SDA, Anaerobe	ESL0771_ESL0773_ESL0774_Bifidobacteria_Mf_A_CAP098_13670987_13670987.ab1
ESL0773	Bifidobacterium	Melipona fuliginosa	unkn	Bifidobacterium commune strain H23-83	NR_136422.1	0.988	95	34¬∞C,SDA, Anaerobe	ESL0771_ESL0773_ESL0774_Bifidobacteria_Mf_A_CAP098_13670987_13670987.ab1
ESL0774	Bifidobacterium	Melipona fuliginosa	unkn	Bifidobacterium commune strain H23-83	NR_136422.1	0.988	95	34¬∞C,SDA, Anaerobe	ESL0771_ESL0773_ESL0774_Bifidobacteria_Mf_A_CAP098_13670987_13670987.ab1
ESL0775	Bifidobacterium	Melipona lateralis	A	Bifidobacterium commune strain H23-83	NR_136422.1	0.989	100	34¬∞C,TYG, Anaerobe	ESL0775_Bifido_Ml_A_CAP102_13671021_13671021.ab1
ESL0776	Bifidobacterium	Melipona lateralis	unkn	Bifidobacterium commune strain H23-83	NR_136422.1	0.987	100	34¬∞C,TYG, Anaerobe	ESL0776_Bifidobacterium_138F.ab1
ESL0778	Bifidobacterium	Melipona lateralis	unkn	Bifidobacterium commune strain H23-83	NR_136422.1	0.994	100	34¬∞C,SDA, Anaerobe	ESL0778_Bifidobacterium_Ml_B3341513_138F.ab1
ESL0779	Bifidobacterium	Melipona lateralis	unkn	Bifidobacterium commune strain H23-83	NR_136422.1	0.988	100	34¬∞C,SDA, Anaerobe	ESL0779_Bifidobacterium_Ml_138F.ab1
ESL0780	Bifidobacterium	Scaptotrigona polysticta	A	Bifidobacterium commune strain H23-83	NR_136422.1	0.99	100	34¬∞C,MRSA+fru+glu+cys, anaerobe	ESL0780_Bifido_Sp_A_CAP106_13671069_13671069.ab1
ESL0781	Bifidobacterium	Scaptotrigona polysticta	unkn	Bifidobacterium commune strain H23-83	NR_136422.1	0.986	100	34¬∞C,MRSA+fru+glu+cys, anaerobe	ESL0781_Bifidobacterium_Sp_138F.ab1
ESL0782	Bifidobacterium	Scaptotrigona	unkn	Bifidobacterium commune strain H23-83	NR_136422.1	0.984	100	34¬∞C,MRSA+fru+glu+cys, anaerobe	ESL0782_Bifidobacterium_SP_138F.ab1
ESL0784	Bifidobacterium	Melipona lateralis	unkn	Bifidobacterium commune strain H23-83	NR_136422.1	0.994	100	34¬∞C,MRSA+fru+glu+cys, anaerobe	ESL0784_Firm5_Ml_138F.ab1
ESL0785	Lactobacillus Firm-5	Melipona lateralis	A	Lactobacillus bombicola strain R-53102	NR_136436.1	0.954	100	34¬∞C,MRSA+fru+glu+cys, anaerobe	ESL0785_Firm5_Ml_A_CAP109_13671090_13671090.ab1
ESL0787	Bifidobacterium	Melipona lateralis	A	Bifidobacterium commune strain H23-83	NR_136422.1	0.99	99	34¬∞C,MRSA+fru+glu+cys, anaerobe	ESL0787_Bifido_Ml_A_CAP111_13671113_13671113.ab1
ESL0788	Bifidobacterium	Melipona lateralis	A	Bifidobacterium commune strain H23-83	NR_136422.1	0.983	99	34¬∞C,MRSA+fru+glu+cys, anaerobe	ESL0788_Bifido_Ml_A_CAP112_13671120_13671120.ab1
ESL0789	Bifidobacterium	Melipona fuliginosa	unkn	Bifidobacterium commune strain H23-83	NR_136422.1	0.994	100	34¬∞C,MRSA+fru+glu+cys, anaerobe	ESL0789_Bifidobacterium_Mf_138F.ab1
ESL0790	Bifidobacterium	Melipona fuliginosa	A	Bifidobacterium commune strain H23-83	NR_136422.1	0.983	100	34¬∞C,MRSA+fru+glu+cys, anaerobe	ESL0790_Bifido_Mf_A_CAP114_13671144_13671144.ab1
ESL0791	Lactobacillus Firm-5	Melipona fuliginosa	A	Lactobacillus kimbladii strain Hma2N	NR_126250.1	0.94	100	34¬∞C,MRSA+fru+glu+cys, anaerobe	ESL0791_Firm5_Mf_A_CAP115_13671151_13671151.ab1
ESL0792	Lactobacillus Firm-5	Melipona fuliginosa	A	Lactobacillus bombicola strain R-53102	NR_136436.1	0.944	99	34¬∞C,MRSA+fru+glu+cys, anaerobe	ESL0792_Firm5_Mf_A_CAP116_13671168_13671168.ab1
ESL0793	Corynebacterium	Melipona fuliginosa	A	Corynebacterium gottingense strain 99221/2016	NR_159075.1	0.998	99	34¬∞C,CBA+5%Blood, anaerobe	ESL0793_Coryne_Mf_A_CAP117_13671175_13671175.ab1
ESL0798	Bifidobacterium	Scaptotrigona polysticta	A	Bifidobacterium commune strain H23-83	NR_136422.1	0.988	100	34¬∞C,MRSA+fru+glu+cys, anaerobe	ESL0798_Bifido_Sp_A_CAP124_13671243_13671243.ab1
ESL0799	Bifidobacterium	Scaptotrigona polysticta	unkn	Bifidobacterium commune strain H23-83	NR_136422.1	0.988	96	34¬∞C,MRSA+fru+glu+cys, anaerobe	ESL0799_Bifidobacterium_Sp_138F.ab1
ESL0800	Bifidobacterium	Scaptotrigona polysticta	unkn	Bifidobacterium commune strain H23-83	NR_136422.1	0.994	100	34¬∞C,MRSA+fru+glu+cys, anaerobe	ESL0800_Bifido_Sp_big_138F_3364963.ab1
ESL0801	Bifidobacterium	Scaptotrigona polysticta	A	Bifidobacterium commune strain H23-83	NR_136422.1	0.981	100	34¬∞C,MRSA+fru+glu+cys, anaerobe	ESL0801_Bifido_Sp_A_CAP127_13671274_13671274.ab1
ESL0802	Bifidobacterium	Scaptotrigona polysticta	A	Bifidobacterium commune strain H23-83	NR_136422.1	0.985	100	34¬∞C,MRSA+fru+glu+cys, anaerobe	ESL0802_Bifido_Sp_A_CAP128_13671281_13671281.ab1
ESL0803	Bifidobacterium	Melipona fuliginosa	A	Bifidobacterium commune strain H23-83	NR_136422.1	0.99	100	34¬∞C,MRSA+fru+glu+cys, anaerobe	ESL0803_Bifido_Mf_A_CAP122_13671229_13671229.ab1
ESL0804	Bifidobacterium	Melipona fuliginosa	A	Bifidobacterium commune strain H23-83	NR_136422.1	0.99	100	34¬∞C,MRSA+fru+glu+cys, anaerobe	ESL0804_Bifido_Sp_A_CAP123_13671236_13671236.ab1
ESL0805	Bifidobacterium	Melipona fuliginosa	unkn	Bifidobacterium commune strain H23-83	NR_136422.1	0.99	100	34¬∞C,MRSA+fru+glu+cys, anaerobe	ESL0805_Bifidobacterium_138F.ab1
ESL0808	Bifidobacterium	Scaptotrigona	unkn	Bifidobacterium commune strain H23-83	NR_136422.1	0.992	100	34¬∞C,BHIA, Anaerobe	ESL0808_Bifidobacterium_Sp_SDA_138F_3364963.ab1
ESL0809	Bifidobacterium	Melipona lateralis	unkn	Bifidobacterium commune strain H23-83	NR_136422.1	0.987	100	34¬∞C,BHIA, Anaerobe	ESL0809_Bifidobacterium_Nd_138F.ab1
ESL0958	Fructobacillus	Frieseomelitta varia	C	Fructobacillus ficulneus strain FS-1	NR_025153.1	0.932927	100	nd	ESL0958_FV3_white_aurelien_11b3266355.ab1
L1_55_8	Bifidobacterium	Melipona interrupta	B	Bifidobacterium commune strain H23-83	NR_136422.1	0.987	100	nd	L1_55_8_Bifidobacterium_commune_MI2_90372824.ab1
L1_54_4	Raoultella	Melipona interrupta	C	Raoultella ornithinolytica strain ATCC 31898	NR_114502.1	0.989	100	nd	L1_54_4_Raoultella_ornithinolytica_MI3_90372812.ab1
L1_54_1	Klebsiella	Melipona interrupta	C	Klebsiella variicola strain F2R9	NR_025635.1	0.995	100	nd	L1_54_1_Klebsiella_variicola_MI3_90372809.ab1
L1_54_7	Klebsiella	Melipona interrupta	A	Klebsiella variicola strain F2R9	NR_025635.1	0.996	100	nd	L1_54_7_Klebsiella_variicola_MI1_90372815.ab1
L1_54_3	Erwinia	Melipona interrupta	B	Erwinia persicina strain NBRC 102418¬†	NR_114078.1	0.948	100	nd	L1_54_3_Erwinia_persicina_MI2_90372811.ab1
L1_54_5	Erwinia	Melipona interrupta	A	Erwinia billingiae strain Billing E63	NR_104932.1	0.99	100	nd	L1_54_5_Erwinia_billingiae_MI1_90372813.ab1
L1_54_2	Erwinia	Melipona interrupta	A	Erwinia persicina strain NBRC 102418¬†	NR_114078.1	0.989	100	nd	L1_54_2_Erwinia_aphidicola_MI1_90372810.ab1
L1_55_2	Pantoea	Melipona interrupta	A	Erwinia persicina strain NBRC 102418¬†	NR_114078.1	0.99	100	nd	L1_55_2_Erwinia_persicina_MI1_90372820.ab1
L1_55_4	Pantoea	Melipona interrupta	A	Erwinia persicina strain NBRC 102418¬†	NR_114078.1	0.99	100	nd	L1_55_4_Erwinia_persicina_MI1_90372822.ab1
L1_54_6	Pantoea	Melipona interrupta	A	Pantoea cypripedii strain ATCC 29267	NR_118857.1	0.961	87	nd	L1_54_6_Pantoea_cypripedii_MI1_90372814.ab1
L1_55_1	Floricoccus	Melipona interrupta	B	Floricoccus tropicus strain DF1	¬†NR_159226.1	0.97	98	nd	L1_55_1_Floricoccus_tropicus_MI2_90372819.ab1
L1_54_12	Floricoccus	Melipona interrupta	B	Floricoccus tropicus strain DF1	¬†NR_159226.1	0.97	98	nd	L1_54_12_Floricoccus_tropicus_MI2_90372818.ab1
L1_55_11	Convivina	Melipona interrupta	C	Convivina intestini strain R-53105	NR_136428.1	0.958	99	nd	L1_55_11_Convivina_intestini_MI3_90372827.ab1
L1_55_9	Convivina	Melipona interrupta	A	Convivina intestini strain R-53105	NR_136428.1	0.957	100	nd	L1_55_9_Convivina_intestini_MI1_90372825.ab1
L1_54_10	Convivina	Melipona interrupta	A	Convivina intestini strain R-53105	NR_136428.1	0.961	100	nd	L1_54_10_Convivina_intestini_MI1_90372817.ab1
L1_55_10	Convivina	Melipona interrupta	A	Convivina intestini strain R-53105	NR_136428.1	0.957	100	nd	L1_55_10_Convivina_intestini_MI1_90372826.ab1
L1_55_3	Convivina	Melipona interrupta	B	Convivina intestini strain R-53105	NR_136428.1	0.963	100	nd	L1_55_3_Convivina_intestini_MI2_90372821.ab1
L1_55_6	Convivina	Melipona interrupta	B	Convivina intestini strain R-53105	NR_136428.1	0.962	100	nd	L1_55_6_Convivina_intestini_MI2_903723.ab1

## Sheet: Sequenced_Isolates
		ESL	Bacterial_Species	Host	Nest	Growth Condition	Sampling_Location	Illumina_reads	Nanopore	Closest_relative_typed_strains	16S_identity_to_type_strain	Contigs	Circular_chromosome	Genome size (bp)	GC_content	Completeness_CheckM	Predicted_Genes_DRAM
	Core	ESL0682	Bifidobacterium	Melipona fuliginosa		34°C,MRSA+fru+glu+cys, anaerobe	Amazonas, Brazil	Illumina 2x150bp	yes	Bifidobacterium commune strain H23-83	98.9831	1	yes	2093512	0.5597	94.72	1785
		ESL0690	Bifidobacterium	Melipona lateralis	A	34°C,MRSA+fru+glu+cys, anaerobe	Amazonas, Brazil	Illumina 2x150bp	yes	Bifidobacterium commune strain H23-83	99.1186	1	yes	2639791	0.5592	97.9	1965
		ESL0704	Bifidobacterium	Scaptotrigona		34°C,MRSA+fru+glu+cys, anaerobe	Amazonas, Brazil	Illumina 2x150bp	yes	Bifidobacterium commune strain H23-83	98.5763	1	yes	2415815	0.5737	98.12	1741
		ESL0728	Bifidobacterium	Melipona fuliginosa		34°C,MRSA+fru+glu+cys, anaerobe	Amazonas, Brazil	Illumina 2x150bp	yes	Bifidobacterium commune strain H23-83	98.0352	1	yes	2590841	0.5582	98.13	1895
		ESL0732	Bifidobacterium	Scaptotrigona polysticta		34°C,MRSA+fru+glu+cys, anaerobe	Amazonas, Brazil	Illumina 2x150bp	yes	Bifidobacterium commune strain H23-83	98.7813	1	yes	2387641	0.5515	98.59	1761
		ESL0735	Bifidobacterium	Melipona lateralis		34°C,MRSA+fru+glu+cys, anaerobe	Amazonas, Brazil	Illumina 2x150bp	no	Bifidobacterium commune strain H23-83	98.7	1	no	2305382	0.555	98.59	1671
		ESL0744	Bifidobacterium	Melipona fuliginosa		34°C, SDA, anaerobe	Amazonas, Brazil	Illumina 2x150bp	no	Bifidobacterium commune strain H23-83	98.6	1	no	1961007	0.574	95.79	1465
		ESL0745	Bifidobacterium	Melipona fuliginosa		34°C, SDA, anaerobe	Amazonas, Brazil	Illumina 2x150bp	no	Bifidobacterium commune strain H23-83	98.6	7	no	2361877	0.554	98.04	1792
		ESL0763	Bifidobacterium	Scaptotrigona polysticta	A	34°C,CBA+5%Blood, anaerobe	Amazonas, Brazil	Illumina 2x150bp	no	Bifidobacterium commune strain H23-83	97.9403	4	no	1951451	0.643	95.57	1458
		ESL0764	Bifidobacterium	Scaptotrigona polysticta		34°C,CBA+5%Blood, anaerobe	Amazonas, Brazil	Illumina 2x150bp	yes	Bifidobacterium commune strain H23-83	99.36	2	yes	2309944	0.5805	97.9	1740
		ESL0769	Bifidobacterium	Melipona fuliginosa	A	34°C,TYG, Anaerobe	Amazonas, Brazil	Illumina 2x150bp	yes	Bifidobacterium commune strain H23-83	98.5105	1	yes	2495776	0.5556	97.22	1854
		ESL0775	Bifidobacterium	Melipona lateralis	A	34°C,TYG, Anaerobe	Amazonas, Brazil	Illumina 2x150bp	yes	Bifidobacterium commune strain H23-83	97.8305	2	yes	2255024	0.5828	97.66	1704
		ESL0784	Bifidobacterium	Melipona lateralis		34°C,MRSA+fru+glu+cys, anaerobe	Amazonas, Brazil	Illumina 2x150bp	no	Bifidobacterium commune strain H23-83	98.4	7	no	2345136	0.559	98.18	1794
		ESL0790	Bifidobacterium	Melipona fuliginosa	A	34°C,MRSA+fru+glu+cys, anaerobe	Amazonas, Brazil	Illumina 2x150bp	yes	Bifidobacterium commune strain H23-83	97.6303	1	yes	2254804	0.6061	95.57	1647
		ESL0798	Bifidobacterium	Scaptotrigona polysticta	A	34°C,MRSA+fru+glu+cys, anaerobe	Amazonas, Brazil	Illumina 2x150bp	yes	Bifidobacterium commune strain H23-83	98.5763	1	yes	2236570	0.5665	97.41	1787
		ESL0800	Bifidobacterium	Scaptotrigona polysticta		34°C,MRSA+fru+glu+cys, anaerobe	Amazonas, Brazil	Illumina 2x150bp	yes	Bifidobacterium commune strain H23-83	99.36	1	yes	2250646	0.5797	97.9	1668
		ESL0677	Lactobacillus Firm-5	Melipona interrupta	A	34°C,MRSA+fru+glu+cys, anaerobe	Amazonas, Brazil	Illumina 2x150bp	yes	Lactobacillus bombicola strain R-53102	95.5921	1	yes	2028798	0.3868	96.54	1938
		ESL0679	Lactobacillus Firm-5	Melipona interrupta	A	34°C,MRSA+fru+glu+cys, anaerobe	Amazonas, Brazil	Illumina 2x150bp	no	Lactobacillus bombicola strain R-53102	95.6579	20	no	2056585	0.385	96.54	1994
		ESL0680	Lactobacillus Firm-5	Melipona seminigra	A	34°C,MRSA+fru+glu+cys, anaerobe	Amazonas, Brazil	Illumina 2x150bp	yes	Lactobacillus bombicola strain R-53102	95.8607	2	yes	1708996	0.3938	96.54	1593
		ESL0681	Lactobacillus Firm-5	Frieseomelitta varia	A	34°C,MRSA+fru+glu+cys, anaerobe	Amazonas, Brazil	Illumina 2x150bp	yes	Lactobacillus bombicola strain R-53102	95.4068	3	yes	1993598	0.3708	96.37	1938
		ESL0684	Lactobacillus Firm-5	Frieseomelitta varia		34°C,MRSA+fru+glu+cys, anaerobe	Amazonas, Brazil	Illumina 2x150bp	yes	Lactobacillus bombicola strain R-53102	95.34	2	yes	1902186	0.3716	96.59	1832
		ESL0700	Lactobacillus Firm-5	Scaptotrigona polysticta	A	34°C,MRSA+fru+glu+cys, anaerobe	Amazonas, Brazil	Illumina 2x150bp	yes	Lactobacillus bombicola strain R-53102	95.5921	3	yes	2044355	0.3896	96.54	1909
		ESL0701	Lactobacillus Firm-5	Melipona lateralis		34°C,MRSA+fru+glu+cys, anaerobe	Amazonas, Brazil	Illumina 2x150bp	no	Lactobacillus bombicola strain R-53102	95.795	17	no	1632206	0.385	96.54	1517
		ESL0703	Lactobacillus Firm-5	Melipona fuliginosa	A	34°C,MRSA+fru+glu+cys, anaerobe	Amazonas, Brazil	Illumina 2x150bp	no	Lactobacillus bombicola strain R-53102	95.9264	11	no	1656749	0.393	96.54	1529
		ESL0731	Lactobacillus Firm-5	Scaptotrigona polysticta		34°C,MRSA+fru+glu+cys, anaerobe	Amazonas, Brazil	Illumina 2x150bp	yes	Lactobacillus bombicola strain R-53102	95.5921	3	yes	2052309	0.3894	96.54	1922
		ESL0733	Lactobacillus Firm-5	Melipona lateralis	A	34°C,MRSA+fru+glu+cys, anaerobe	Amazonas, Brazil	Illumina 2x150bp	yes	Lactobacillus bombicola strain R-53102	95.9264	2	no	1753123	0.3923	96.54	1629
		ESL0785	Lactobacillus Firm-5	Melipona lateralis	A	34°C,MRSA+fru+glu+cys, anaerobe	Amazonas, Brazil	Illumina 2x150bp	yes	Lactobacillus bombicola strain R-53102	95.8634	2	yes	1740066	0.3726	96.59	1628
		ESL0791	Lactobacillus Firm-5	Melipona fuliginosa	A	34°C,MRSA+fru+glu+cys, anaerobe	Amazonas, Brazil	Illumina 2x150bp	yes	Lactobacillus bombicola strain R-53102	94.9475	4	no	2433355	0.3999	97.08	2210
		ESL0721	Gilliamella	Frieseomelitta varia	A	34°C,TYG, Anaerobe	Amazonas, Brazil	Illumina 2x150bp	yes	Gilliamella apicola strain wkB1	93.8842	5	no	2262356	0.3814	97.74	2053
		ESL0727	Gilliamella	Scaptotrigona polysticta	A	34°C,TYG, Anaerobe	Amazonas, Brazil	Illumina 2x150bp	yes	Gilliamella bombicola strain LMG 28359	92.9444	3	no	2151441	0.39	98.31	1889
		ESL0693	Snodgrassella	Frieseomelitta varia	A	34°C,TSA, anaerobe	Amazonas, Brazil	Illumina 2x150bp	no	Snodgrassella alvi wkB2	96.2166	2	yes	2234146	0.4468	99.15	2022
	Accessory	ESL0709	Acetobacteraceae	Melipona lateralis	A	34°C,MRSA+fru+glu+cys, microaerophilic	Amazonas, Brazil	Illumina 2x150bp	yes	Acetobacter pomorum strain LTH2458	93.6027	5	no	2249670	0.498	99.25	2037
		ESL0697	Acetobacteraceae	Melipona lateralis		34°C, MRSA, microaerophilic	Amazonas, Brazil	Illumina 2x150bp	no	Acetobacter pomorum strain LTH2458	93.6027	36	no	2192995	0.498	99.25	2016
		ESL0723	Leuconostoc	Melipona fuliginosa	A	34°C,MRSA+fru+glu+cys, anaerobe	Amazonas, Brazil	Illumina 2x150bp	yes	Floricoccus penangensis strain HibF3	97.4453	1	yes	1434568	0.5021	98.78	1400
		ESL0958	Fructobacillus	Frieseomelitta varia	C	34°C, MRS+fru+glu anaerobe	Amazonas, Brazil	Illumina 2x150bp	no	Fructobacillus ficulneus strain FS-1	93.3	25	no	1299784	0.496	97.99	1204
		L1_55_11	Convivina	Melipona interrupta	C	34°C, BHIA, anaerobic	Amazonas, Brazil	Illumina 2x150bp	no	Convivina intestini strain R-53105	95.8	5	no	1391630	0.503	98.52	1369
		ESL0729	Floricoccus	Scaptotrigona polysticta	A	34°C,CBA+5%Blood, anaerobe	Amazonas, Brazil	Illumina 2x150bp	yes	Floricoccus penangensis strain HibF3	97.4453	1	yes	1448317	0.3958	97.74	1370
		ESL0687	Floricoccus	Melipona seminigra	A	34°C,CBA+5%Blood, anaerobe	Amazonas, Brazil	Illumina 2x150bp	yes	Floricoccus penangensis strain HibF3	97.4453	1	yes	1465505	0.3828	97.56	1363
		ESL0726	Ligilactobacillus	Frieseomelitta varia		34°C,LBA without salt, microaerophilic	Amazonas, Brazil	Illumina 2x150bp	yes	Ligilactobacillus acidipiscis strain NBRC 102163	99.1186	3	yes	2694214	0.389	99.48	2565
		ESL0695	Acinetobacter	Melipona lateralis	A	34°C,TYG, anaerobe	Amazonas, Brazil	Illumina 2x150bp	yes	Acinetobacter nectaris CIP 110549 strain SAP 763.2	99.2642	12	yes	2757188	0.3652	99.86	2603
		ESL0689	Enterobacteriaceae	Frieseomelitta varia	B	34°C,TYG, anaerobe	Amazonas, Brazil	Illumina 2x150bp	yes	Escherichia fergusonii ATCC 35469	93.904	3	no	3176868	0.494	83.84	3097
		L1_54_3	Erwinia	Melipona interrupta	B	34°C, CBA+5%Blood, microaerophilic	Amazonas, Brazil	Illumina 2x150bp	no	Erwinia persicina strain NBRC 102418	94.8	66	no	5808330	0.529	100	5428
		L1_54_1	Klebsiella	Melipona interrupta	C	34°C, BHIA, microaerophilic	Amazonas, Brazil	Illumina 2x150bp	no	Klebsiella variicola strain F2R9	99.5	29	no	5460521	0.573	100	5099
		L1_54_7	Klebsiella	Melipona interrupta	A	34°C, BHIA, anaerobic	Amazonas, Brazil	Illumina 2x150bp	no	Klebsiella variicola strain F2R9	99.6	44	no	5496119	0.574	100	5140
		L1_54_6	Convivina	Melipona interrupta	A	34°C, BHIA, anaerobic	Amazonas, Brazil	Illumina 2x150bp	no	Convivina intestini strain R-53105	96.1	37	no	6349009	0.54	100	5860
		L1_55_4	Pantoea	Melipona interrupta	A	34°C, BHIA, anaerobic	Amazonas, Brazil	Illumina 2x150bp	no	Erwinia persicina strain NBRC 102418	99	56	no	4792643	0.538	100	4518
